# Supplementary material for: Decline of unique Pontocaspian biodiversity in the Black Sea Basin: A review
Source: Ecol Evol. 2021 Sep 7;11(19):12923–47. doi: 10.1002/ece3.8022 (PMC8495785; doi:10.1002/ece3.8022)
Supplement: Supplementary file 3 — Appendix S3 [file ECE3-11-12923-s002.zip]

Archive with 1 entries (1 files):
- Appendix_3.zip
